# Supplementary material for: Changes in the Flower and Leaf Proteome of Common Buckwheat (Fagopyrum esculentum Moench) under High Temperature
Source: Int J Mol Sci. 2021 Mar 6;22(5):2678. doi: 10.3390/ijms22052678 (PMC7961373; doi:10.3390/ijms22052678)
Supplement: Supplementary file 1 [file ijms-22-02678-s001.zip]

Archive with 1 entries (1 files):
- ijms-1122946-supplementary.xlsx
