# Supplementary material for: Changes in the Flower and Leaf Proteome of Common Buckwheat (Fagopyrum esculentum Moench) under High Temperature
Source: Int J Mol Sci. 2021 Mar 6;22(5):2678. doi: 10.3390/ijms22052678 (PMC7961373; doi:10.3390/ijms22052678)
Supplement: Supplementary file 1 [file ijms-22-02678-s001.zip › ijms-1122946-supplementary.xlsx]

## Sheet: Supplementary Table S1
Suppelementary Table S1. List of heat-affected proteins in buds, open flowers, wilted flowers, and donor leaves of common buckwheat accessions ‘Panda’ and PA15. Comparison of protein abundance between heat-treated plants and those growing in optimal conditions.
Spot No.a	Technicb	UniProt No./NCBI No.c	Protein named	Refeference organisme	Subcellular locationf	Biological functiong	Mt [kDa]h	pIti	Protein scorej	Peptide count (for PMF: number of unmatched peaks) k	Coverage [%]l	Spot valuem
												Buds		Open flowers		Wilted flowers		Leaves
												Panda	PA15	Panda	PA15	Panda	PA15	Panda	PA15
1												6.1
2	LC-MS/MS	RS122_ARATH	40S ribosomal protein S12-2	Arabidopsis thaliana	Cytosol	Protein synthesis	15.3	5.55	169.24	2	12.5	33
3	BLASTP	XP_023907009.1	F-actin-capping protein subunit alpha-like	Quercus suber	Cytoskeleton	Cytoskeleton organization						35.3
4	PMF	RL26_BRACM	60S ribosomal protein L26	Brassica campestris	Cytosol	Protein synthesis	16.9	11.6	135.9	4 (113)	8.9	2.3
5	PMF	EIF3A_MAIZE	Eukaryotic translation initiation factor 3 subunit A	Zea mays	Cytosol	Protein synthesis	111.5	9.8	134.8	4 (184)	5.8	3
6	PMF	CLDS_TOBAC	Copal-8-ol diphosphate hydratase, chloroplastic	Nicotiana tabacum	Chloroplast	Secondary merabolite biosynthesis	93.2	5.5	128	2 (62)	3.6	16.3
7	LC-MS/MS	PDRP2_ARATH	Pyruvate, phosphate dikinase regulatory protein 2	Arabidopsis thaliana	Cytosol, Chloroplast	Photosynthesis	41.4	9.64	97.92	1	2.1		2.9
8	PMF	STAD6_ORYSI	Acyl-[acyl-carrier-protein] desaturase 6, chloroplastic	Oryza sativa subsp. indica	Chloroplast	Lipid metabolism	46.5	7.2	136.8	2 (115)	9	2.2	2.5
9	LC-MS/MS	PS4_PINST	Putative LRR disease resistance protein/transmembrane receptor kinase PS4 (Fragment)	Pinus strobus	Membrane	Signalling	0.9	11.1	95.06	1	100		2.2
10	LC-MS/MS	AB5F_ARATH	ABC transporter F family member 5	Arabidopsis thaliana	Membrane	Transport	78	6.49	94.56	1	1.7		2.3
11	BLASTP	XP_028794642.1	Probable bifunctional methylthioribulose-1-phosphate dehydratase/enolase-phosphatase E1 1	Prosopis alba	Cytosol, Chloroplast	Amino acid biosynthesis							3.4				4.6
12													3.5
13	PMF	RHM2_ARATH	Trifunctional UDP-glucose 4,6-dehydratase/UDP-4-keto-6-deoxy-D-glucose 3,5-epimerase/UDP-4-keto-L-rhamnose-reductase RHM2	Arabidopsis thaliana	Cytosol	Carbohydrate metabolism	75.2	6	116.7	1 (174)	2.4		2.2
14													3.5		3
15	LC-MS/MS	PSA5_ORYSJ	Proteasome subunit alpha type-5	Oryza sativa subsp. japonica	Nucleus	Protein degradation	26	4.6	557.2	11	37.1		2.3
16	PMF	UPL1_ARATH	E3 ubiquitin-protein ligase UPL1	Arabidopsis thaliana	Cytosol, Mitochondiorn, Nucleus	Protein modyfication	404.7	4.8	126.2	3 (145)	1.3		2.7		3.8
17	LC-MS/MS	PSMD4_ARATH	26S proteasome non-ATPase regulatory subunit 4 homolog	Arabidopsis thaliana	Cystosol, Nucleus, Membrane	Protein degradation	40.7	4.3	183	2	4.4		3.5
18	PMF	Y1765_ARATH	Probable LRR receptor-like serine/threonine-protein kinase At1g07650	Arabidopsis thaliana	Membrane	Protein modyfication	112.8	9.5	118.9	3 (84)	4		3.4		2.7
19	BLASTP	GEZ89434.1	Translation initiation factor IF-2, chloroplastic	Tanacetum cinerariifolium	Chloroplast	Protein synthesis							2.5
20	PMF	KN12D_ARATH	Kinesin-like protein KIN-12D	Arabidopsis thaliana	Cytoskeleton	Cytoskeleton organization	314.9	5.1	118	3 (115)	1.3		3.2		2.3
21	LC-MS/MS	6PGD1_SPIOL	6-phosphogluconate dehydrogenase, decarboxylating 1	Spinacia oleracea	Cytosol, Chloroplast	Carbohydrate metabolism	53.2	6	786	3	20.1		2.5	2.4	3.4
22	PMF	RL51_ARATH	60S ribosomal protein L5-1	Arabidopsis thaliana	Nucleus, Cytosol	Protein synthesis	34.3	9.7	130.4	3 (65)	11.6	6.1	2.7
23	PMF	QWRF4_ARATH	QWRF motif-containing protein 4	Arabidopsis thaliana	Cytoskeleton	Cytoskeleton organization	66.9	10.2	123	3 (86)	4.2		2
24	PMF	GTL2_ARATH	Trihelix transcription factor GTL2	Arabidopsis thaliana	Nucleus	Protein synthesis	71.2	6.7	113.5	3 (88)	2.7	3.9	3.5
25	PMF	KN12F_ORYSJ	Kinesin-like protein KIN-12F	Oryza sativa subsp. japonica	Cytoskeleton	Cytoskeleton organization	317.1	5	137.7	3 (152)	2		2.5
26	PMF	MYB98_ARATH	Transcription factor MYB98	Arabidopsis thaliana	Nucleus	Protein synthesis	50.1	6.1	129.7	3 (136)	6.8		3.8
27	LC-MS/MS	TPIC_ARATH	Triosephosphate isomerase, chloroplastic	Arabidopsis thaliana	Chloroplast	Photosynthesis	33.3	8.9	355.7	3	16.5	2.4
28	LC-MS/MS	IPYR2_ARATH	Soluble inorganic pyrophosphatase 2	Arabidopsis thaliana	Cytosol	Cell wall biogenesis	24.7	5.7	125.8	3	5.5	4.3
29												5.5	2.5
30												4.1
31													3.1			2.8	2.7
32													2.1
33	LC-MS/MS	ADF2_ORYSJ	Actin-depolymerizing factor 2	Oryza sativa subsp. japonica	Cytoskeleton	Cytoskeleton organization	16.8	5.6	102.5	1	8.3		2.3				2.3
34												2.4				2.7
35												5
36												5.6
37												4.5
38													3.4
39													2.7
40													2.1
41													2.1
42													2.3
43													4.5
44													2
45													2.5
46													2.4
47													2.2
48	LC-MS/MS	AB2C_ARATH	ABC transporter C family member 2	Arabidopsis thaliana	Membrane	Transport	182	6	103.88	0	0				2.1
49	PMF	HXK4_ORYSJ	Hexokinase-4, chloroplastic	Oryza sativa subsp. japonica	Chloroplast	Carbohydrate metabolism	54.7	6.5	122.8	3 (68)	6.5				2.4
50	BLASTP	GEU28314.1	Glutamate synthase 1 [NADH], chloroplastic isoform X1	Tanacetum cinerariifolium	Chloroplast	Amino acid biosynthesis								2.8
51	PMF	SWTIE_ARATH	Protein SWEETIE	Arabidopsis thaliana	Cytosol	Carbohydrate metabolism	244.2	5.1	123	3 (72)	1.8			11.5
52	PMF	CALS2_ARATH	Callose synthase 2	Arabidopsis thaliana	Membrane	Cell wall biogenesis	225.9	9.2	132.5	4 (75)	1.9			3.7
53	LC-MS/MS	PS4_PINST	Putative LRR disease resistance protein/transmembrane receptor kinase PS4 (Fragment)	Pinus strobus	Membrane	Signalling	0.9	11.1	90.53	1	100			2.5
54	LC-MS/MS	ZDHC8_ARATH	Probable protein S-acyltransferase 20	Arabidopsis thaliana	Membrane	Protein modyfication	76.8	9.6	123.05	2	2.4				2.2
55															5.2
56	BLASTP	GEX09398.1	DNA-3-methyladenine glycosylase 1	Tanacetum cinerariifolium	Nucleus	DNA repair									2.3
57	PMF	MDHC2_ARATH	Malate dehydrogenase 2, cytoplasmic	Arabidopsis thaliana	Cytosol	Carbohydrate metabolism	35.7	6.3	466.1	8 (26)	26.8			4.8		2.4
58	PMF	UGDH2_ARATH	UDP-glucose 6-dehydrogenase 2	Arabidopsis thaliana	Cytosol, Nucleus	Carbohydrate metabolism	53.1	5.6	162.8	3 (74)	7.7			2.1
59	BLASTP	XP_026448585.1	Indole-3-glycerol phosphate synthase, chloroplastic-like isoform X2	Physcomitrella patens	Chloroplast	Amino acid biosynthesis								213
60	LC-MS/MS	HSP70_MAIZE	Heat shock 70 kDa protein	Zea mays	Cytosol, Nucleus	Stress response	70.5	5.1	470.4	8	14.7			2.6		4.7	6.3
61	PMF	AUG8_ARATH	AUGMIN subunit 8	Arabidopsis thaliana	Nucleus	Cell cycle	69.8	10.7	117.5	4 (59)	5.7			2.5
62															2.4
63														3.1
64														7.9
65														2.6
66															2.8
67															6.8
68															3.7
69															2.2
70															2
71															4.6
72															3.2
73															7
74															14.5
75															3.6
76															3.7
77	PMF	RLT2_ARATH	Homeobox-DDT domain protein RLT2	Arabidopsis thaliana	Nucleus	Protein synthesis	190.3	5.3	116.3	4 (94)	2.2						2.3
78	PMF	RCA_MALDO	Ribulose bisphosphate carboxylase/oxygenase activase, chloroplastic	Malus domestica	Chloroplast	Photosynthesis	48	8.2	277.7	5 (42)	13.5						2.6
79	PMF	HSP7N_ARATH	Heat shock 70 kDa protein 18	Arabidopsis thaliana	Chloroplast, Cytosol	Stress response	68.3	5.2	539.3	7 (38)	16.4					3.9	3.5
80	PMF	CLPC_PEA	Chaperone protein ClpC, chloroplastic	Pisum sativum	Chloroplast	Protein synthesis	102.6	6.5	853.7	16 (92)	16.3					2.4	2.1
81	PMF	VATA_BRANA	V-type proton ATPase catalytic subunit A	Brassica napus	Vacuole	Transport	68.7	5.1	356.6	6 (24)	9					3.9	2.3
82	PMF	DEK1_ARATH	Calpain-type cysteine protease DEK1	Arabidopsis thaliana	Membrane	Proteim degradation	238.1	6.1	131.2	4 (31)	2.4					2.8	2.9
83	PMF	GLR34_ARATH	Glutamate receptor 3.4	Arabidopsis thaliana	Membrane, Chloroplast	Stress response	107.1	9.1	120	4 (35)	5					6.9	2.4
84	PMF	C76AD_BETVU	Cytochrome P450 76AD1	Beta vulgaris	Membrane	Pigment biosynthesis	56.2	8.1	133.3	4 (29)	4.6						2.1
85	PMF	ILV5_ARATH	Ketol-acid reductoisomerase, chloroplastic	Arabidopsis thaliana	Chloroplast	Amino acid biosynthesis	63.8	6.4	181	4 (31)	4.9					2.9
86	PMF	Y5537_ARATH	G-type lectin S-receptor-like serine/threonine-protein kinase At5g35370	Arabidopsis thaliana	Membrane	Signalling	96	6.6	127.2	4 (39)	4.5					2.8
87	LC-MS/MS	PGKY_TOBAC	Phosphoglycerate kinase, cytosolic	Nicotiana tabacum	Cytosol	Carbohydrate metabolism	42.3	5.6	557.9	4	28.9					2.1	2.3
88	PMF	ALFP2_ARATH	Fructose-bisphosphate aldolase 2, chloroplastic	Arabidopsis thaliana	Chloroplast	Photosynthesis	43	6.8	451.5	4 (16)	15.8					2.3	2.6
89	PMF	SMC3_ARATH	Structural maintenance of chromosomes protein 3	Arabidopsis thaliana	Nucleus, Cytoskeleton	Cell cycle	139.3	6.1	124.5	4 (56)	2.9						2
90																2
91	LC-MS/MS	1433_HELAN	14-3-3-like protein	Helianthus annuus	Membrane	Stress response	28.9	4.5	356.3	6	19.7					2.5
92	LC-MS/MS	HSP7C_PETHY	Heat shock cognate 70 kDa protein	Petunia hybrida	Cytosol, Nucleus	Stress response	71.2	5	1145.1	20	30.7						2.7
93	LC-MS/MS	SPD1_DATST	Spermidine synthase 1	Datura stramonium	Cytosol	Secondary metabolite biosynthesis	34	5.1	246.7	3	8.8						2.1
94																	2.1
95	LC-MS/MS	GDI_ARATH	Guanosine nucleotide diphosphate dissociation inhibitor	Arabidopsis thaliana	Apoplast	Transport	49.5	5	266.9	5	10.1						3.8
96	LC-MS/MS	PMG2_ARATH	Probable 2,3-bisphosphoglycerate-independent phosphoglycerate mutase 2	Arabidopsis thaliana	Cytosol, Apoplast	Carbohydrate metabolism	60.7	5.5	267	3	6.8						2.3
97	LC-MS/MS	PMGI_MESCR	2,3-bisphosphoglycerate-independent phosphoglycerate mutase	Mesembryanthemum crystallinum	Cytosol, Apoplast	Carbohydrate metabolism	61.1	5.3	340.6	6	12.7						2.1
98	LC-MS/MS	RH15_ARATH	DEAD-box ATP-dependent RNA helicase 15	Arabidopsis thaliana	Nucleus	Protein synthesis	48.3	5.3	369.4	6	12.6						2.1
99	LC-MS/MS	ALF_ORYSJ	Fructose-bisphosphate aldolase cytoplasmic isozyme	Oryza sativa subsp. japonica	Cytosol	Carbohydrate metabolism	38.8	7.7	254.8	4	7.8						2.3
100	LC-MS/MS	GLYG1_SOYBN	Glycinin G1	Glycine max	Vacuole	Storage protein	55.7	5.8	394.6	8	21						3.3
101	LC-MS/MS	UPTG_MAIZE	Alpha-1,4-glucan-protein synthase [UDP-forming]	Zea mays	Cell wall, Golgi aparatus	Cell wall biogenesis	41.2	5.7	423	9	27.7						3.3
102	LC-MS/MS	PSA1_ORYSJ	Proteasome subunit alpha type-1	Oryza sativa subsp. japonica	Nucleus, Cytosol	Protein degradation	29.6	5.6	151.7	2	10						3.2
103																	2.3
104																5.88
105																3.31
106																2.15
107																2.96
108																2.46
109																4.2
110																2.04
111																2.53
112																5.87
113																2.21
114																2.15
115																3.45
116																2.57
117																	2.15
118																	6.87
119																	3.28
120																	2.33
121																	5.13
122																	3.18
123																	7.87
124																	2.93
125																	2.33
126																	2.51
127																	5.14
128																	2.6
129																	3.59
130																	2.04
131																	3.14
132																	2.25
133																	2.31
134																	2.05
135																	2.06
136																	3.56
137																	2.41
138																	2.24
139																	11.28
140																	5.91
141																	2.64
142																	2.15
143																	2.16
144																	2.9
145																	2.92
146																	3.36
147																	2.15
148																	5.42
149																	3.5
150																	2.13
151																	2.09
152																	3
153	LC-MS/MS	CAHC_TOBAC	Carbonic anhydrase, chloroplastic	Nicotiana tabacum	Chloroplast	Photosynthesis	34.5	6.46	139.33	1	3.1							3
154	LC-MS/MS	CAHC_TOBAC	Carbonic anhydrase, chloroplastic	Nicotiana tabacum	Chloroplast	Photosynthesis	34.5	6.46	110.55	1	5.6								3.1
155																			2.9
156																			3.1
157																		2.6
158	PMF	METK_CAMSI	S-adenosylmethionine synthase	Camellia sinensis	Cytosol	Amino acid biosynthesis	42.8	5.2	150.7	3 (76)	6.9							3.5	2.2
159	BLASTP	XP_021283280.1	F-box protein At3g58530 isoform X1	Herrania umbratica	Cytosol	Protein modyfication													2.1
160	PMF	PP207_ARATH	Pentatricopeptide repeat-containing protein At3g02330, mitochondrial	Arabidopsis thaliana	Mitochondrion	Protein synthesis	101.6	6	128.6	3 (56)	4.9								3.7
161	PMF	CHR4_ARATH	Protein CHROMATIN REMODELING 4	Arabidopsis thaliana	Nucleus	Chromatin organization	247.8	5.9	128.7	4 (62)	3.2							2.1
162	LC-MS/MS	CAHC_PEA	Carbonic anhydrase, chloroplastic	Pisum sativum	Chloroplast	Photosynthesis	35.4	7.74	263.63	1	5.5								2
163	LC-MS/MS	CDSP_ARATH	Thioredoxin-like protein CDSP32, chloroplastic	Arabidopsis thaliana	Chloroplast	Stress response	33.7	9.4	214.5	3	7.9								2.4
164	LC-MS/MS	CYSKP_SPIOL	Cysteine synthase, chloroplastic/chromoplastic	Spinacia oleracea	Chloroplast	Amino acid biosynthesis	40.6	7.6	211.7	4	12.5								2.2
165	PMF	CRK20_ARATH	Putative cysteine-rich receptor-like protein kinase 20	Arabidopsis thaliana	Membrane	Protein modyfication	74	6.6	118.5	3 (114)	7.1								2.3
166	PMF	RUB2_BRANA	RuBisCO large subunit-binding protein subunit alpha, chloroplastic	Brassica napus	Chloroplast	Photosynthesis	61.6	5	569.2	9 (127)	15.8							2.4
167	PMF	TKTC_SPIOL	Transketolase, chloroplastic	Spinacia oleracea	Chloroplast	Photosynthesis	80.2	6.2	262.9	5 (136)	6.5							2.1
168	PMF	HUAL1_ARATH	Protein HUA2-LIKE 1	Arabidopsis thaliana	Nucleus	Protein synthesis	156.5	8.9	113.2	3 (98)	2.4							2.1
169	PMF	GRDP1_ARATH	Glycine-rich domain-containing protein 1	Arabidopsis thaliana	Membrane	Stress response	89.4	6.6	129.6	5 (67)	6.7							6.5
170	PMF	FENR1_ORYSI	Ferredoxin--NADP reductase, leaf isozyme 1, chloroplastic	Oryza sativa subsp. indica	Chloroplast	Photosynthesis	40	8.7	192.9	3 (68)	7.7							2.9
171	PMF	KN12F_ORYSJ	Kinesin-like protein KIN-12F	Oryza sativa subsp. japonica	Cytoskeleton	Cytoskeleton organization	317.1	5	123.7	4 (135)	1.9								2.7
172	PMF	GLTB2_ARATH	Ferredoxin-dependent glutamate synthase 2, chloroplastic	Arabidopsis thaliana	Chloroplast	Amino acid biosynthesis	177.6	6.6	128	4 (102)	2.8								2.1
173																		2.86
174																		4.19
175																			3.23
176																			2.7
177																			10.79
178																			4.62
179																			2.96
180																			3.9
181																			2.2
182																			2.08
a Spot number in 2-D gels
b Technic of proein idenification
c The Uniprot / NCBI reference number for protein
d Homologous protein name from UniPrt/NCBI database
e The organism from which protein is the origin
f Subcellular localization was assigned using the UniProt database
g Biological function was assigned using the UniProt database
h Mt - theoretical mass weight obtained from the protein database
i pIt - theoretical izoelectric point obtained from the protein database
j The statistical probability of a true positive identification of the predicted protein
k Amino acid sequence coverage for the identified proteins
l Percentage of sequence covered by matched peptides
m Spot value in the tested organs in two buckwheat accessions
